# Supplementary material for: Impact of Mycoplasma ovipneumoniae on juvenile bighorn sheep (Ovis canadensis) survival in the northern Basin and Range ecosystem
Source: PeerJ. 2021 Jan 19;9:e10710. doi: 10.7717/peerj.10710 (PMC7821761; doi:10.7717/peerj.10710)
Supplement: Supplemental Information 1 — Raw data utilized in Program Mark to generate results, and associated figures, and tables. [file peerj-09-10710-s001.zip]

Archive with 1 entries (1 files):
- kf_juv_bhs.xlsx
